# Supplementary material for: Characterization of Aspergillus species on Brazil nut from the Brazilian Amazonian region and development of a PCR assay for identification at the genus level
Source: BMC Microbiol. 2014 May 30;14:138. doi: 10.1186/1471-2180-14-138 (PMC4051963; doi:10.1186/1471-2180-14-138)
Supplement: Additional file 2 — Ribosomal DNA ITS, beta-tubulin and calmodulin gene sequences deposited at Genbank for Aspergillus ex-type strains. [file 1471-2180-14-138-S2.xls]

## Sheet: Sheet1
Species	Strain type /Culture collection number	Synonym	Accession number/beta-tubulin	Accession number/rDNA ITS	Accession number/calmodulin
Aspergillus aculeatus	NRRL 5094		gb|EF661083.1	gb|EF661221.1	gb|EF661148.1
Aspergillus aeneus	NRRL 4769		gb|EF652298.1	gb|EF652474.1	gb|EF652386.1
Aspergillus allahabadii	NRRL 4539		gb|EF669531.1	gb|EF669601.1	gb|EF669559.1
Aspergillus ambiguus	NRRL 4737		gb|EF669534.1	gb|EF669606.1	gb|EF669564.1
Aspergillus amoenus	NRRL 4838		gb|JN853946.1	gb|EF652480.1	gb|JN854035.1
Aspergillus amylovorus	NRRL 5813		gb|EF652327.1	gb|EF652503.1	gb|EF652415.1
Aspergillus anthodesmis	NRRL 22884		gb|EF661108.1	gb|EF661180.1	gb|EF661134.1
Aspergillus arenarius	NRRL 5012		gb|EU021674.1	gb|EU021615.1	gb|EU021681.1
Aspergillus asperescens	NRRL 4770		gb|EF652299.1	gb|EF652475.1	gb|EF652387.1
Aspergillus aureofulgens	NRRL 6326		gb|EU014079.1	gb|EF669617.1	gb|EF669575.1
Aspergillus auricomus	NRRL 391		gb|EF661320.1	gb|EF661411.1	gb|EF661379.1
Aspergillus avenaceus	NRRL 517		gb|EF661501.1	gb|AF104446.1	gb|EF661503.1
Aspergillus awamori	NRRL 4948		gb|KF288129.1		gb|KF288119.1
Aspergillus biplanus	NRRL 5071		gb|EF661116.1	gb|EF661210.1	gb|EF661130.1
Aspergillus bisporus	NRRL 3693		gb|EF661121.1	gb|EF661208.1	gb|EF661139.1
Aspergillus bombycis	NRRL 26010		gb|AY017547.1	gb|AF104444.1	gb|EF661533.1
Aspergillus brasiliensis	NRRL 26652		gb|EF661095.1	gb|EF661198.1	gb|EF661161.1
Aspergillus brevipes	NRRL 2439		gb|EF669812.1	gb|EF669954.1	gb|EF669881.1
Aspergillus bridgeri	NRRL 13000		gb|EF661335.1	gb|EF661404.1	gb|EF661358.1
Aspergillus brunneo-uniseriatus	NRRL 4273		gb|EF652123.1	gb|EF652141.1	gb|EF652138.1
Aspergillus caelatus	NRRL 25528		gb|EF661470.1	gb|AF004930.1	gb|EF661522.1
Aspergillus caesiellus	NRRL 5061		gb|EF651884.1	gb|EF652044.1	gb|EF652030.1
Aspergillus caespitosus	NRRL 1929		gb|EF652252.1	gb|EF652428.1	gb|EF652340.1
Aspergillus campestris	NRRL 13001		gb|EU014091.1	gb|EF669577.1	gb|EF669535.1
Aspergillus candidus	NRRL 303		gb|EU014089.1	gb|EF669592.1	gb|EF669550.1
Aspergillus carbonarius	NRRL 369		gb|EF661099.1	gb|EF661204.1	gb|EF661167.1
Aspergillus carneus	NRRL 527		gb|EF669529.1	gb|EF669611.1	gb|EF669569.1
Aspergillus cavernicola	NRRL 6327		gb|EF652332.1	gb|EF652508.1	gb|EF652420.1
Aspergillus cervinus	NRRL 5025		gb|EF661251.1	gb|EF661268.1	gb|EF661261.1
Aspergillus clavatoflavus	NRRL 5113		gb|EF669686.1	gb|EF669713.1	gb|EF669700.1
Aspergillus clavatonanicus	NRRL 4741		gb|EF669842.1	gb|EF669986.1	gb|EF669912.1
Aspergillus conicus	NRRL 149		gb|EF651881.1	gb|EF652039.1	gb|EF652033.1
Aspergillus conjunctus	NRRL 5080		gb|EF661111.1	gb|EF661179.1	gb|EF661133.1
Aspergillus coremiiformis	NRRL 13603		gb|EU014104.1	gb|EF661544.1	gb|EU014112.1
Aspergillus creber	NRRL 58592		gb|JN853980.1	gb|JQ301889.1	gb|JN854043.1
Aspergillus cretensis	NRRL 35672		gb|EF661332.1	gb|EF661417.1	gb|EF661375.1
Aspergillus crustosus	NRRL 4988		gb|EF652313.1	gb|EF652489.1	gb|EF652401.1
Aspergillus crystallinus	NRRL 5082		gb|EF669682.1	gb|AF033486.1	gb|EF669695.1
Aspergillus deflectus	NRRL 2206		gb|EF652261.1	gb|EF652437.1	gb|EF652349.1
Aspergillus dimorphicus	NRRL 3650		gb|EF652111.1	gb|EF652154.1	gb|EF652135.1
Aspergillus diversus	NRRL 5074		gb|EF661114.1	gb|EF661213.1	gb|EF661128.1
Aspergillus duricaulis	NRRL 4021		gb|EF669827.1	gb|EF669971.1	gb|EF669897.1
Aspergillus eburneocremeus	NRRL 4773		gb|EF652300.1	gb|EF652476.1	gb|EF652388.1
Aspergillus effusus	NRRL 506	Aspergillus oryzae var. effusus	gb|JN185446.1	gb|AF459735.1	gb|JN185447.1
Aspergillus egyptiacus	NRRL 5920		gb|EF652328.1	gb|EF652504.1	gb|EF652416.1
Aspergillus elegans	NRRL 4850		gb|EF661349.1	gb|EF661414.1	gb|EF661390.1
Aspergillus ellipticus	NRRL 5120		gb|EF661122.1	gb|EF661194.1	gb|EF661170.1
Aspergillus elongatus	NRRL 5176		gb|EF652326.1	gb|EF652502.1	gb|EF652414.1
Aspergillus flaschentraegeri	NRRL 5042		gb|EF652113.1	gb|EF652150.1	gb|EF652130.1
Aspergillus flavipes	NRRL 302		gb|EU014085.1	gb|EF669591.1	gb|EF669549.1
Aspergillus flavus	NRRL 6412			gb|HQ340109.1	gb|HQ340098.1
Aspergillus flavus	NRRL 1957		gb|AY017536.1	gb|AF027863.1	gb|EF661508.1
Aspergillus fumigatus	NRRL 163		gb|EF669791.1	gb|EF669931.1	gb|EF669860.1
Aspergillus giganteus	NRRL 10		gb|EF669789.1	gb|EF669928.1	gb|EF669857.1
Aspergillus rhizopodus	NRRL 6136		gb|EF669855.1	gb|EF670000.1	gb|EF669926.1
Aspergillus gorakhpurensis	NRRL 3649		gb|EF652114.1	gb|EF652145.1	gb|EF652126.1
Aspergillus gracilis	NRRL 4962		gb|EF651883.1	gb|EF652045.1	gb|EF652031.1
Aspergillus granulosus	NRRL 1932		gb|EF652254.1	gb|EF652430.1	gb|EF652342.1
Aspergillus heteromorphus	NRRL 4747		gb|EF661103.1	gb|EF661195.1	gb|EF661169.1
Aspergillus ibericus	NRRL 35644		gb|EF661102.1	gb|EF661200.1	gb|EF661163.1
Aspergillus iizukae	NRRL 3750		gb|EU014086.1	gb|EF669597.1	gb|EF669555.1
Aspergillus insuetus	NRRL 279		gb|EF652281.1	gb|EF652457.1	gb|EF652369.1
Aspergillus insulicola	NRRL 6138		gb|EF661353.1	gb|EF661430.1	gb|EF661396.1
Aspergillus itaconicus	NRRL 161		gb|EF652118.1	gb|EF652147.1	gb|EF652140.1
Aspergillus ivoriensis	NRRL 22883		gb|EF652265.1	gb|EF652441.1	gb|EF652353.1
Aspergillus janus	NRRL 1787		gb|EU014076.1	gb|EF669578.1	gb|EF669536.1
Aspergillus janus var. brevis	NRRL 1935		gb|EU014078.1	gb|EF669582.1	gb|EF669540.1
Aspergillus kanagawaensis	NRRL 4774		gb|EF661239.1	gb|EF661275.1	gb|EF661263.1
Aspergillus kassunensis	NRRL 3752		gb|EF652285.1	gb|EF652461.1	gb|EF652373.1
Aspergillus lanosus	NRRL 3648		gb|EF661468.1	gb|EF661553.1	gb|EF661539.1
Aspergillus lentulus	NRRL 35552		gb|EF669825.1	gb|EF669969.1	gb|EF669895.1
Aspergillus leporis	NRRL 3216		gb|EF661499.1	gb|AF104443.1	gb|EF661541.1
Aspergillus longivesica	NRRL 5215		gb|EF669847.1	gb|EF669991.1	gb|EF669917.1
Aspergillus lucknowensis	NRRL 3491		gb|EF652283.1	gb|EF652459.1	gb|EF652371.1
Aspergillus malodoratus	NRRL 5083		gb|EF669681.1	gb|AF033485.1	gb|EF669696.1
Aspergillus melleus	NRRL 5103		gb|EF661326.1	gb|EF661425.1	gb|EF661391.1
Aspergillus microcysticus	NRRL 4749		gb|EF669515.1	gb|EF669607.1	gb|EF669565.1
Aspergillus multicolor	NRRL 4775		gb|EF652301.1	gb|EF652477.1	gb|EF652389.1
Aspergillus neobridgeri	NRRL 13078		gb|EF661345.1	gb|EF661410.1	gb|EF661359.1
Aspergillus niger	NRRL 326		gb|EF661089.1	gb|EF661186.1	gb|EF661154.1
Aspergillus nomius	NRRL 13137		gb|EF661494.1	gb|AF027860.1	gb|EF661531.1
Aspergillus nutans	NRRL 4364		gb|EF661249.1	gb|EF661272.1	gb|EF661262.1
Aspergillus ochraceopetaliformis	NRRL 4752		gb|EF661350.1	gb|EF661429.1	gb|EF661388.1
Aspergillus ochraceus	NRRL 398		gb|EF661322.1	gb|EF661419.1	gb|EF661381.1
Aspergillus ostianus	NRRL 420		gb|EF661324.1	gb|EF661421.1	gb|EU021678.1
Aspergillus panamensis	NRRL 1785		gb|EF661109.1	gb|EF661177.1	gb|EF661135.1
Aspergillus parasiticus	NRRL 502		gb|EF661481.1	gb|AF027862.1	gb|EF661516.1
Aspergillus penicillioides	NRRL 4548		gb|EF651928.1	gb|EF652036.1	gb|EF652024.1
Aspergillus peyronelii	NRRL 4754		gb|EF669678.1	gb|EF669715.1	gb|EF669699.1
Aspergillus proliferans	NRRL 1908		gb|EF651891.1	gb|EF652064.1	gb|EF651988.1
Aspergillus protuberus	NRRL 3505		gb|JN853964.1	gb|EF652460.1	gb|EF652372.1
Aspergillus pseudodeflectus	NRRL 6135		gb|EF652331.1	gb|EF652507.1	gb|EF652419.1
Aspergillus pseudoelegans	NRRL 35670		gb|EU014095.1		gb|EF661373.1
Aspergillus pulvinus	NRRL 5078		gb|EF652121.1	gb|EF652159.1	gb|EF652139.1
Aspergillus puniceus	NRRL 5077		gb|EF652322.1	gb|EF652498.1	gb|EF652410.1
Aspergillus puulaauensis	NRRL 35641		gb|JN853979.1	gb|JQ301893.1	gb|JN854034.1
Aspergillus raperi	NRRL 2641		gb|EF652278.1	gb|EF652454.1	gb|EF652366.1
Aspergillus recurvatus	NRRL 4902		gb|EF652306.1	gb|EF652482.1	gb|EF652394.1
Aspergillus restrictus	NRRL 154		gb|EF651880.1	gb|EF652042.1	gb|EF652029.1
Aspergillus robustus	NRRL 6362		gb|EU014101.1	gb|EU021618.1	gb|EF661357.1
Aspergillus sclerotiorum	NRRL 415		gb|EF661337.1	gb|EF661400.1	gb|EF661384.1
Aspergillus silvaticus	NRRL 2398		gb|EF652272.1	gb|EF652448.1	gb|EF652360.1
Aspergillus turkensis	NRRL 4993		gb|EF652318.1	gb|EF652494.1	gb|EF652406.1
Aspergillus sparsus	NRRL 1933		gb|EF661125.1	gb|EF661181.1	gb|EF661173.1
Aspergillus spelunceus	NRRL 4989		gb|EF652314.1	gb|EF652490.1	gb|EF652402.1
Aspergillus steynii	NRRL 35675		gb|EF661347.1	gb|EF661416.1	gb|EF661378.1
Aspergillus subsessilis	NRRL 4905		gb|EF652309.1	gb|EF652485.1	gb|EF652397.1
Aspergillus subversicolor	NRRL 58999		gb|JN853970.1	gb|JQ301894.1	gb|JN854010.1
Aspergillus sulphureus	NRRL 4077		gb|EF661341.1	gb|EF661409.1	gb|EF661382.1
Aspergillus sydowii	NRRL 250		gb|JN853933.1	gb|EF652450.1	gb|EF652362.1
Aspergillus tabacinus	NRRL 4791		gb|JN853945.1	gb|EF652478.1	gb|EF652390.1
Aspergillus tamarii	NRRL 20818		gb|AY017540.1	gb|AF004929.1	gb|EF661526.1
Aspergillus tanneri	NRRL 62426		gb|JN896577.1	gb|JN853798.1	gb|JN896578.1
Aspergillus terreus	NRRL 255		gb|EF669519.1	gb|EF669586.1	gb|EF669544.1
Aspergillus aureoterreus	NRRL 1923		gb|EF669524.1	gb|EF669580.1	gb|EF669538.1
Aspergillus neoafricanus	NRRL 2399		gb|EF669516.1	gb|EF669585.1	gb|EF669543.1
Aspergillus pseudoterreus	NRRL 4017		gb|EF669523.1	gb|EF669598.1	gb|EF669556.1
Aspergillus tubingensis	NRRL 4875		gb|EF661086.1	gb|EF661193.1	gb|EF661151.1
Aspergillus unguis	NRRL 216		gb|EF652260.1	gb|EF652436.1	gb|EF652348.1
Aspergillus unilateralis	NRRL 577		gb|EF669852.1	gb|EF669997.1	gb|EF669923.1
Aspergillus ustus	NRRL 275		gb|EF652279.1	gb|EF652455.1	gb|EF652367.1
Aspergillus cvjetkovicii	NRRL 227		gb|JN853971.1	gb|EF652440.1	gb|EF652352.1
Aspergillus versicolor	NRRL 238		gb|JN853941.1	gb|EF652442.1	gb|EF652354.1
Aspergillus tennesseensis	NRRL 13150		gb|JN853976.1	gb|JN854017.1	gb|JN854017.1
Aspergillus fructus	NRRL 239		gb|JN853942.1	gb|EF652449.1	gb|EF652361.1
Aspergillus viridinutans	NRRL 4365		gb|EF669834.1	gb|EF669978.1	gb|EF669904.1
Aspergillus vitricola	NRRL 5125		gb|EF651927.1	gb|EF652046.1	gb|EF652035.1
Aspergillus viridinutans	NRRL 4365		gb|EF669834.1	gb|EF669978.1	gb|EF669904.1
Aspergillus wentii	NRRL 375		gb|EF652106.1	gb|EF652151.1	gb|EF652131.1
Aspergillus westerdijkiae	NRRL 3174		gb|EF661329.1	gb|EF661427.1	gb|EF661360.1
Aspergillus zonatus	NRRL 5079		gb|EF669679.1	gb|EF669712.1	gb|EF669701.1
Chaetosartorya stromatoides	NRRL 4519	Aspergillus stromatoides	gb|EF652122.1	gb|EF652146.1	gb|EF652127.1
Emericella navahoensis	NRRL 13002	Aspergillus navahoensis	gb|EF652248.1	gb|EF652424.1	gb|EF652336.1
Fennellia nivea	NRRL 6134	Aspergillus neoindicus	gb|EF669532.1	gb|EF669616.1	gb|EF669574.1
